# Supplementary material for: Exploring Dry-Film FTIR Spectroscopy to Characterize Milk Composition and Subclinical Ketosis throughout a Cow’s Lactation
Source: Foods. 2021 Aug 29;10(9):2033. doi: 10.3390/foods10092033 (PMC8472635; doi:10.3390/foods10092033)
Supplement: Supplementary file 1 [file foods-10-02033-s001.zip]

Archive with 1 entries (1 files):
- foods-1286374-supplementary.pdf
